# Supplementary material for: The Role of Grass in the Epidemiology of a Phytoplasma Disease Affecting Trees and Other Plants of the Sabana de Bogotá, Colombia
Source: Microorganisms. 2025 Apr 23;13(5):967. doi: 10.3390/microorganisms13050967 (PMC12114218; doi:10.3390/microorganisms13050967)
Supplement: Supplementary file 1 [file microorganisms-13-00967-s001.zip]

Archive with 1 entries (1 files):
- microorganisms-3553787-supplementary.pdf
